# Supplementary material for: Maternal lipids in overweight and obesity: implications for pregnancy outcomes and offspring’s body composition
Source: Semin Immunopathol. 2025 Jan 22;47(1):10. doi: 10.1007/s00281-024-01033-6 (PMC11754334; doi:10.1007/s00281-024-01033-6)
Supplement: Supplementary file 1 — (XLSX 27.8 KB) [file 281_2024_1033_MOESM1_ESM.xlsx]

## Sheet: Heatmap annotation
	Gestational diabetes mellitus				Hypertensive disorders of pregnancy/pre-eclampsia				Offspring overweight/obesity
	1st trimester	2nd trimester	3rd trimester	Labor/delivery	1st trimester	2nd trimester	3rd trimester	Labor/delivery	1st trimester	2nd trimester	3rd trimester
Total FFA						Lorentzen	Lorentzen, Skytte
SFA							Skytte
Myristic acid (14:0)						Lorentzen	Lorentzen
Pentadecanoic acid (15:0)							Williams
Palmitic acid (16:0)						Lorentzen	Lorentzen
MUFA							Skytte
Palmitoleic acid (16:1)						Lorentzen	Lorentzen, Williams
Stearic acid (18:0)						Lorentzen
Oleic acid (18:1n-9)						Lorentzen	Lorentzen
Linolenic acid (18:3)							Williams
Linoleic acid (LA; 18:2n-6)						Lorentzen	Lorentzen
CE carrying MUFA							Lorentzen
CE carrying palmitoleic acid							Lorentzen
CE carrying oleic acid							Lorentzen
CE(18:1)	Rahman	Rahman								Song
CE(18:2)	Rahman	Rahman								Song
CE(18:3)		Furse 2019								Song
CE(18:4)						Anand
CE(22:6)						Anand				Song
Campesterol						Antonic
ß-sitosterol			Zeljkovic		Antonic	Antonic
Lathosterol					Antonic
Sterols								Korkes
Steroid conjugates								Korkes
DG								Odenkirk
DG(32:0)	Hou	Hou, Furse 2019	Hou, Furse 2022								Furse 2022
DG(34:0)	Hou	Hou	Hou
DG(34:1)	Hou	Hou	Hou							Song
DG(O-34:1)	Hou	Hou	Hou
DG(34:2)			Furse 2022
DG(34:3)		Furse 2019
DG(36:1)	Wang
DG(38:6)			Furse 2022
DG-H2O(38:6)		Furse 2019
TG carrying MUFA							Lorentzen
TG carrying PUFA							Lorentzen
TG carrying DHA (22:6n-3)								Odenkirk
TG carrying LA							Lorentzen
TG carrying linolenic acid								Odenkirk
TG carrying lauric acid (12:0)				Odenkirk
TG carrying myristic acid				Odenkirk
TG carrying palmitic acid				Odenkirk			Lorentzen
TG carrying palmitoleic acid							Lorentzen
TG carrying stearic acid								Odenkirk
TG carrying oleic acid							Lorentzen
TG(46:0)										Song	Furse 2022
TG(46:1)				Odenkirk							Furse 2022
TG(46:5)		Furse 2019
TG(48:0)	Rahman	Furse 2019, Rahman	Furse 2022								Furse 2022
TG(48:1)		Lu		Odenkirk						Song	Furse 2022
TG(48:2)				Odenkirk						Song
TG(48:3)										Song
TG(48:6)		Furse 2019
TG(49:1)										Song
TG(49:2)										Song
TG(49:3)										Song
TG(50:0)	Rahman	Rahman
TG(50:1)	Hou, Rahman	Hou, Rahman, Furse 2019	Hou, Furse 2022
TG(50:2)	Hou, Rahman	Hou, Rahman, Furse 2019	Hou, Furse 2022
TG(50:3)										Song
TG(51:1)		Lu	Furse 2022
TG(51:5)		Furse 2019, Rahman	Furse 2022
TG(52:1)	Hou	Hou	Hou
TG(52:2)	Hou	Hou	Hou
TG(52:4)										Song	Song
TG(53:1)			Furse 2022
TG(53:4)		Furse 2019
TG(56:8)						Anand
TG(58:4)	Hou	Hou	Hou
TG(58:8)	Hou	Hou	Hou
TG(58:10)	Hou	Hou	Hou
TGox(48:2)		Furse 2019
TGox(54:4)		Furse 2019
TGox(56:4)		Furse 2019
TGox(54:7)		Furse 2019
TGox(58:6)		Furse 2019
Glycosphingolipids								Korkes
SM								Korkes
SM(32:1)		Furse 2019
SM(34:1)	Wang
SM(41:2)		Furse 2019
SM(42:3)		Furse 2019									Hellmuth
SM(d42:0)											Song
DHCer(24:0)	Wang
DHCer(24:1)	Wang
MHCer(18:0)	Wang
Unsaturated/modified PL	Law	Law	Law
PL carrying MUFA							Lorentzen
PL carrying PUFA							Lorentzen
PL carrying LA							Lorentzen
PL carrying DGLA (20:3n-6)							Lorentzen		de Vries	de Vries	de Vries
PL carrying DHA			Maner-Smith				Maner-Smith
PL carrying 18:1n-7							Lorentzen
PL carrying oleic acid							Lorentzen
PL carrying palmitic acid							Lorentzen
PL carrying palmitoleic acid							Lorentzen
Glycerophosphoglycerols								Korkes
PC								Odenkirk
PC								Korkes
Total n-6 PUFA in PC											Moon
PC carrying DHA				Odenkirk
PC carrying LA											Moon
PC(30:1)											Song
PC(32:0)						Anand
PC(32:1)		Lu
PC(34:1)						Anand
PC(35:2)		Furse 2019
PC(36:1)						Anand					Song
PC(36:3)						Anand
PC(36:4)											Song
PC(36:4+OH)						Anand
PC(36:6)			Maner-Smith				Maner-Smith
PC(38:2)											Song
PC(38:3)											Song
PC(38:4)						Anand				Song
PC(38:5)		Furse 2019
PC(40:4)											Song
PC(40:5)						Anand
PC(40:7)	Wang	Furse 2019
PC(40:10)		Furse 2019
PC(O-36:1)	Wang
PC(O-38:4)						Anand
PC(P) carrying AA											Hellmuth
PC(P-18:0_22:6)				Odenkirk
PC(P-34:0 or 34:1)											Song
PC(P-36:1 or O-36:2)											Song
PC(P-40:4)		Furse 2019, Lu									Hellmuth
PC(P-40:5)											Hellmuth
PC(P-42:5)											Hellmuth
PC(P-42:6)											Hellmuth
PC(P-44:5)											Hellmuth
PC(P-44:6)											Hellmuth
Lyso-PC								Odenkirk
Lyso-PC(14:0)								Odenkirk
Lyso-PC(16:0)		Furse 2019
Lyso-PC(17:1)										Song
Lyso-PC(18:1)		Furse 2019
Lyso-PC(18:2)											Song
Lyso-PC(20:2)											Song
Lyso-PC(20:3)											Song
PE				Odenkirk				Korkes
PE carrying DHA								Odenkirk
PE carrying LC-PUFA				Odenkirk
PE(18:1_20:0)								Odenkirk
PE(18:1/22:4)							Williams
PE(18:2/16:1)							Williams
PE(20:0_22:6)								Odenkirk
PE(O) carrying DHA				Odenkirk
PE(O-36:5)			Furse 2022
PE(O-40:5)	Wang
PE(P)				Odenkirk
PE(P) carrying DHA				Odenkirk
PE(P-16:0/20:3)							Williams
PE(P-18:0/20:3)							Williams
PE(P-18:0/20:4)							Williams
PE(P-18:1/20:3)							Williams
PE(P-20:0_18:1)				Odenkirk
PE(P-36:4 or O-36:5)										Song
PE(P-38:5 or O-38:6)										Song
PE(P-38:6)	Wang
PI								Odenkirk
PI(18:1_18:2)								Odenkirk
PI(18:1_20:4)								Odenkirk
PI(40:6)	Wang
PS								Korkes
2-AG	Maner-Smith		Maner-Smith		Maner-Smith		Maner-Smith
PGE2-Gly	Maner-Smith				Maner-Smith
Resolvin D1	Maner-Smith				Maner-Smith
Resolvin E1	Maner-Smith				Maner-Smith
Acyl sugars								Korkes
AA:DHA+EPA ratio										Donahue

## Sheet: References
First author	Year	Country	Study design	Cohort name	Study population	Aim	Outcome of interest	Medium	Blood sampling timepoints (GW)	Method of lipid assessment	Source of finding in the manuscript	Ref number in final manuscript
Anand	2016	USA	Case-control	Clinical study: First- and Second-Trimester Evaluation of Risk	study cohort included n=56 pregnant women, of which n= 29 developed pre-eclampsia after the time of blood sampling, and n=27 were controls with uncomlicated pregnancies; confirmatory cohort included n= 80 pregnant women, of which n=37 pre-eclampsia cases, and n=43 controls	Detect serum lipid biomarkers that predict pre-eclampsia	Pre-eclampsia	Serum	12-14	TOF LC/MS and Q-TOF MS	Table 3 and supplementary Table S2	102
Antonić	2021	Serbia	Longitudinal observational	Not reported	n=90 pregnant women with high risk pregnancies, of which n=70 formed high­-risk group, and n=20 developed pre-eclampsia (6 of which also developed GDM)	Detect cholesterol biomarkers associated with late-onset pre-eclampsia	Primary outcome: Late onset pre-eclampsia; secondary outcomes: HDP, IUGR, GDM	Serum (fasting)	11-14, 22-25, 28-32, delivery	LC-tandem MS, targeted at cholesterol precursors	Text	128
de Vries	2014	Netherlands	Prospective observational	Maastricht Essential Fatty Acid Birth cohort (MEFAB)	n=234 mother-child pairs	Study association between maternal PUFAs during pregnancy and offspring adiposity at age 7	offspring adiposity at age 7 (median: 7.25 years): BMI, sum of skinfolds (4 sites), waist and hip circumference	Maternal plasma	median GW 10.9, 22.1, 32.1, delivery	Fatty acids in PL; gas-liquid chromatography	Text	141
Donahue	2011	USA	Prospective observational	Project Viva	n=1250 mother-child pairs	Examine association between maternal n-3 and n-6 PUFA and offspring adiposity at age 3	Offspring anthropometry at age 3: sum of subscapular and triceps skinfold thicknesses and risk for childhood obesity (BMI ≥ 95th percentile)	Maternal plasma (also: umbilical cord plasma)	mid-pregancy	gas-liquid chromatography	Text	138
Furse	2022	UK	Prospective	UPBEAT	n=867 pregnant women with obesity and their newborns; n=241 GDM cases, n=626 controls; pre-eclampsia excluded	Investigate plasma lipid profiles in pregnant women with obesity in association with GDM and indicators of offspring adiposity	GDM and neonatal anthropometry	Plasma (fasting)	24+2-30+0; mean 27+5	direct infusion mass spectrometry; lipid, triglyceride, and sterol fractions were isolated together	Text and Table 3	129
Furse	2019	UK	Prospective	UPBEAT	n= 831 pregnant women with obesity; n=249 GDM cases, n=582 controls	Investigate if lipid metabolism is changed prior to the development of GDM	GDM	Plasma	15+0-18+8	lipid, sterol and glyceride fraction was isolated and analysed in a semi-quantitative fashion using direct infusion mass spectrometry and LC-MS	Text and Fig.1	131
Hellmuth	2019	USA	Prospective observational	Not reported	n=253 pregnant women and their newborns	Identify maternal metabolites associated with offspring adiposity at birth	newborn body fat (DXA) at mean 25.7 days	Maternal plasma	mean GW 12.5, 20.5, 30.4	LC-MS/MS with hybrid triple quadrupole MS (for NEFA), FIA-MS/MS (for PL)	Text	140
Hou	2023	UK	Case-control	Not reported	n=200 pregnant women, of which n=100 GDM cases, and n=100 pregnant women with normal glucose tolerance	Characterize lipidome across pregnancy and identify lipid biomarkers that predict GDM in early pregnancy	GDM	Plasma	11-13+6, 19-24+6, 30-34+6	untargeted lipidomic profiling using UHPLC + ESI QTOF	Text	86
Korkes	2014	Brazil	Case-control	Not reported	n=20 pregnant women, of which n=10 women with early-onset pre-eclampsia, and n=10 healthy controls	Characterize lipidome in placenta and plasma of women with pre-eclampsia	Early-onset pre-eclampsia	Plasma (also: placenta)	at delivery (c-section): cases: GW 35.5; controls: GW 38.6	MALDI TOF-TOF MS	Text	137
Law	2016	China	Longitudinal observational	Not reported	n=61 pregnant women, of which n=27 GDM cases, and n=34 healthy controls	Explore changes in plasma metabolome of pregnant women with and without GDM	GDM	Plasma (fasting)	11-14, 23-27, 29-33	untargeted metabolomics using ultra-performance hydrophilic interaction liquid chromatography/hybrid QTOF MS	Text	133
Lorentzen	1995	Norway	Prospective and retrospective	Not reported	Prospective group: n=34 pregnant women, of which n=17 who developed GDM, and n=17 matched controls (age, pre-pregancy BMI, gestational age, parity); retrospective group: n= 58 pregnant women, of which n=29 with manifest pre-eclampsia, and n=29 matched controls (same criteria)	Determine fatty acid composition in sera of women with and without pre-eclampsia	Pre-eclampsia	Serum (fasting)	prospective group: GW 17-19; retrospective group: approx. GW 37	NEFA C-kit (FFA) and thin layer chromatography, followed by gas-liquid chromatography	Text and Table 5-9	135
Lu	2016	UK	Prospective	Cambridge Baby Growth Study (CBGS)	n=817 pregnant women; discovery cohort: n=200, 6.5% GDM cases; validation cohort: n=617, 8.75% GDM cases	Characterize relationship between maternal lipidome in early second trimester and later glucose tolerance, find biomarkers predictive for GDM	GDM	Serum (non-fasting)	mean 15.2	direct infusion mass spectrometry, LCMS	Text	103
Maner-Smith	2022	USA	Case-control	Emory University African American Vaginal, Oral, and Gut Microbiome in Pregnancy Cohort	n=54 pregnant women, of which n=27 were diagnosed with cardiometabolic complication of pregnancy (n=7 GDM, n=9 gestational hypertension, n=11 pre-eclampsia cases, respectively), and n=27 controls (pregnancy resulting in a full-term birth without cardiometabolic complications)	Identify lipid biomarkers associated with the development of cardiometabolic complications of pregnancy in African-American women	Cardiometabolic complications of pregnancy (including GDM, gestational hypertension, and pre-eclampsia)	Serum	8-14, 24-30	targeted lipidomics using LC-MS/MS; analysis of DHA-containing PL and SPMs	Text	99
Moon	2013	UK	Prospective	Southampton Women’s Survey (SWS)	293 mother-child pairs	Investigate associations between maternal n-3 and n-6 PUFA levels and offspring body composition	Offspring body composition at age 4 and 6 (DXA)	Maternal plasma	34	Fatty acids in PC; gas chromatography	Text and Table 3	142
Odenkirk	2020	USA	Cross-sectional	Not applicable	n=191 banked samples from pregnant women, of which n=48 women with term pre-eclampsia, n=45 women with GDM and n=98 healthy controls	Identify molecular changes in plasma in women with pre-eclampsia or GDM	GDM and pre-eclampsia	Plasma	at admission to labor and delivery or until 24h after delivery	extraction of unbound lipids; IM-QTOF MS and UPLC	Text and Table 1	132
Rahman	2021	USA	Case-control	Eunice Kennedy Shriver National Institute of Child Health and Human Development (NICHD) Fetal Growth Studies-Singletons cohort	n=321 pregnant women, of which n=107 GDM cases, and n=214 matched controls (2:1 ratio; age, race/ethnicity, GW of blood collection)	Find lipid networks associated with GDM risk, investigate associations of these networks with glycemic biomarkers	GDM	Plasma	10–14, 15–26 (fasting), 23–31, 33–39	untargeted lipidomics analysis using high-throughput LC-QTOF MS/MS	Text	130
Skytte	2022	Norway	Prospective	STORK	n=108 pregnant women, of which n=38 developed preeclampsia, and n=70 healthy controls	Investigate metabolomic profiles of women with and without pre-eclampsia throughout pregnancy	Pre-eclampsia	Plasma (fasting)	14–16, 22–24, 30–32, 36–38	high-throughput NMR, targeted metabolomics	Text	123
Song	2023	USA	Prospective observational	Eunice Kennedy Shriver National Institute of Child Health and Human Development (NICHD) Fetal Growth Studies-Singletons cohort	n=321 pregnant women and their newborns; n=107 GDM cases, n=214 without GDM	Investigate associations between lipidome throughout pregnancy and neonatal anthropometry	neonatal anthropometry (12-24h after delivery): birth weight, birth weight Z-score, length, abdominal circumference, head circumference, sum of skinfolds	Maternal plasma	10–14, 15–26 (fasting), 23–31, 33–39	LC-QTOF MS/MS, untargeted	Text	139
Wang	2021	China	Nested case-control	Tongji-Shuangliu Birth Cohort (TSBC)	n=1008 pregnant women, n=336 GDM cases, n=672 controls, matched 1:2 (age, gestational week)	Identify lipid species associated with GDM in Chinese women, assess predictive performance	GDM	Plasma (fasting)	6-15	targeted ultra-HPLC–tandem MS	Text	101
Williams	2023	USA	Nested case-control	Pregnancy Exposures and Preeclampsia Prevention 3 (PEPP3)	n=100 pregnant women with obesity, of which n=33 women developed pre-eclampsia, and n=67 with normal pregnancy outcomes (group-matched by BMI, race, parity, gestational age at sampling, smoking)	Identify lipid mediators/biomarkers of pre-eclampsia	Pre-eclampsia	Serum (non-fasting)	6-12, 18-20, 34-36	Lipidyzer platform (UHPLC with Sciex QTRAP 5500 MS with DMS cell)	Text	136
Zeljković	2022	Serbia	Longitudinal observational	Not reported	n=63 pregnant women with high-risk pregnancies, of which n=15 developed GDM (n=11 developed additional complications including pre-eclampsia), and n=48 controls without complications	Investigate changes in markers of cholesterol synthesis and absorption throughout high-risk pregnancy and in association with GDM	GDM	Serum (fasting)	11-13, 20-23, 28-32	LC–APCI–MS/MS targeted to non-cholesterol sterols	Text	134

## Sheet: Abbreviations
APCI	atmospheric pressure chemical ionization
DHA	docosohexaenoic acid
DMS	differential mobility spectrometry
DXA	Dual-energy X-ray absorptiometry
ESI	electrospray ionisation
FFA	free fatty acids
FIA	Flow-injection
GDM	Gestational diabtes mellitus
GW	gestational week
HDP	Hypertensive Disorders of Pregnancy
IUGR	Intrauterine Growth Restriction
LCMS	liquid chromatography mass spectrometry
MALDI	matrix-assisted laser desorption/ionization
MS	Mass spectrometry
n-	omega-
NEFA	non-esterified fatty acids
NMR	nuclear magnetic resonance spectroscopy
PC	phosphatidylcholines
PL	phospholipids
PUFA	polyunsaturated fatty acid
QTOF	quadrupole time of flight
SPM	specialized por-resolving mediators
TOF	time of flight
UHPLC	ultr-high performance liquid chromatography
